# Supplementary material for: Integrative In Silico Analysis to Identify Functional and Structural Impacts of nsSNPs on Programmed Cell Death Protein 1 (PD-1) Protein and UTRs: Potential Biomarkers for Cancer Susceptibility
Source: Genes (Basel). 2025 Mar 4;16(3):307. doi: 10.3390/genes16030307 (PMC11942535; doi:10.3390/genes16030307)
Supplement: Supplementary file 1 [file genes-16-00307-s001.zip]

Archive with 1 entries (1 files):
- genes-3473206-supplementary.pdf
